# Supplementary material for: A novel non-sense variant in GSDME causing exon skipping associated with DFNA5 in a large Chinese family
Source: Front Neurol. 2026 Feb 6;17:1752843. doi: 10.3389/fneur.2026.1752843 (PMC12920056; doi:10.3389/fneur.2026.1752843)
Supplement: Supplementary file 3 [file Table_2.xlsx]

## Sheet: Sheet1
ABHD12
ACTG1
ADCY1
ADGRV1
AIFM1
ALMS1
ATP6V1B1
ATP6V1B2
BCS1L
BDP1
BSND
BTD
CABP2
CACNA1D
CCDC50
CDH23
CEACAM16
CHD7
CIB2
CISD2
CLDN14
CLIC5
CLPP
CLRN1
COCH
COL11A1
COL11A2
COL1A1
COL2A1
COL4A3
COL4A4
COL4A5
COL4A6
COL9A1
COL9A2
COL9A3
CRYM
DCDC2
DIABLO
DIAPH1
DIAPH3
DNMT1
DSPP
EDN3
EDNRB
ELMOD3
EPS8
EPS8L2
ESPN
ESRRB
EYA1
EYA4
FGF3
FGFR1
FGFR2
FGFR3
FOXI1
GATA3
GIPC3
GJB2
GPSM2
GRHL2
GRXCR1
GRXCR2
GSDME
HARS2
HGF
HOMER2
HSD17B4
ILDR1
KARS1
KCNE1
KCNQ1
KCNQ4
KITLG
LHFPL5
LMX1A
LOXHD1
LRTOMT
MARVELD2
MET
MIR96
MITF
MSRB3
MT-RNR1
MYH14
MYH9
MYO15A
MYO3A
MYO6
MYO7A
NDP
NLRP3
OPA1
OSBPL2
OTOA
OTOF
OTOG
OTOGL
P2RX2
PAX3
PCDH15
PDZD7
PEX6
PJVK
PNPT1
POU3F4
POU4F3
PRPS1
PTPRQ
RAI1
RDX
RIPOR2
S1PR2
SEMA3E
SERPINB6
SERPINF1
SIX1
SLC17A8
SLC22A4
SLC26A4
SLC26A5
SLC44A4
SMPX
SNAI2
SOX10
STRC
SYNE4
TBC1D24
TCOF1
TECTA
TIMM8A
TJP2
TMC1
TMEM132E
TMIE
TMPRSS3
TNC
TPRN
TRIOBP
TWNK
USH1C
USH1G
USH2A
WBP2
WFS1
WHRN
ATP2B2
CD164
CDC14A
CLDN9
CLRN2
DMXL2
ESRP1
GAB1
GAS2
GRAP
IFNLR1
MAP1B
MCM2
MIRN96
MPZL2
NARS2
PDE1C
PLS1
PPIP5K2
REST
ROR1
SLC12A2
SPNS2
TRRAP
ABCC1
GREB1L
LRP5
NCOA3
PEX26
SPATA5L1
THOC1
TOP2B
USP48
ATP1A3
ARSG
ERAL1
POLR1B
POLR1C
POLR1D
LARS2
COL1A2
PEX1

## Sheet: Sheet2
CEMIP	CEMIP
GJA1	GJA1
GJB3	GJB3
GJB6	GJB6
HARS1	HARS1
KCNJ10	KCNJ10
MYO1A	MYO1A
MYO1C	MYO1C
MYO1F	MYO1F
SIX5	SIX5
TSPEAR	TSPEAR
TMTC2	TMTC2
